# Supplementary material for: Combining gene expression microarrays and Mendelian randomization: exploring key immune-related genes in multiple sclerosis
Source: Front Neurol. 2024 Nov 27;15:1437778. doi: 10.3389/fneur.2024.1437778 (PMC11631747; doi:10.3389/fneur.2024.1437778)
Supplement: Supplementary file 2 [file Table_2.XLSX]

## Sheet: GSE21942_DEG
logFC	AveExpr	t	P.Value	adj.P.Val	B	probe_id	symbol	change
2.82207	4.39843	10.7785	1.6e-11	8.88e-08	16.2273	205624_at	CPA3	up
-1.58105	6.25294	-10.7297	1.78e-11	8.88e-08	16.1295	202223_at	STT3A	down
-1.63433	5.10158	-10.6049	2.32e-11	8.88e-08	15.8781	205170_at	STAT2	down
-1.10204	9.10431	-10.2884	4.61e-11	1.2e-07	15.2308	201011_at	RPN1	down
-1.68445	4.17337	-10.1738	5.92e-11	1.35e-07	14.993	209722_s_at	SERPINB9	down
3.946	5.53338	9.94035	9.94e-11	1.86e-07	14.5026	202018_s_at	LTF	up
-1.294	5.98814	-9.66811	1.83e-10	2.86e-07	13.921	217749_at	COPG1	down
-1.26453	3.94948	-9.50484	2.66e-10	3.73e-07	13.567	210969_at	PKN2	down
-1.61385	3.96277	-9.30799	4.18e-10	4.78e-07	13.1351	1555326_a_at	ADAM9	down
-1.41733	5.64186	-9.11207	6.6e-10	5.95e-07	12.6997	1554451_s_at	DNAJC14	down
-2.19578	7.58833	-9.10534	6.7e-10	5.95e-07	12.6846	226319_s_at	ALYREF	down
-1.94162	6.15181	-8.90055	1.09e-09	7.74e-07	12.2234	215905_s_at	SNRNP40	down
-1.77325	6.4322	-8.83684	1.26e-09	8.12e-07	12.0786	217960_s_at	TOMM22	down
-1.71075	5.7159	-8.78877	1.42e-09	8.85e-07	11.969	226533_at	HINT3	down
-1.72189	5.56584	-8.71577	1.69e-09	9.77e-07	11.8019	205655_at	MDM4	down
-2.2446	7.40796	-8.71064	1.71e-09	9.77e-07	11.7902	203311_s_at	ARF6	down
-1.27909	5.41068	-8.68763	1.8e-09	1.01e-06	11.7373	201747_s_at	SAFB	down
2.70643	5.9706	8.63993	2.02e-09	1.05e-06	11.6275	213524_s_at	G0S2	up
3.02429	12.805	8.63406	2.05e-09	1.05e-06	11.614	1558678_s_at	MALAT1	up
-1.88197	5.52423	-8.63231	2.06e-09	1.05e-06	11.6099	1555317_at	POLK	down
1.51923	6.55847	8.5755	2.36e-09	1.13e-06	11.4787	1565823_at	SEPT7	up
-1.07393	9.56732	-8.39603	3.64e-09	1.42e-06	11.061	210371_s_at	RBBP4	down
2.25216	4.8497	8.2318	5.45e-09	1.9e-06	10.6748	205513_at	TCN1	up
-2.07467	4.58999	-8.21498	5.68e-09	1.93e-06	10.635	208050_s_at	CASP2	down
1.12574	7.47838	8.01918	9.21e-09	2.74e-06	10.1691	1555247_a_at	RAPGEF6	up
1.26405	7.84205	7.94193	1.12e-08	3.14e-06	9.98382	1554178_a_at	FAM126B	up
3.15199	5.90142	7.79754	1.6e-08	4.16e-06	9.63527	240336_at	HBM	up
-1.03815	6.67809	-7.71417	1.98e-08	4.61e-06	9.43272	220800_s_at	TMOD3	down
3.24062	7.90174	7.70599	2.02e-08	4.69e-06	9.41279	206207_at	CLC	up
4.09871	7.24347	7.70381	2.03e-08	4.69e-06	9.40749	206834_at	HBD	up
-1.42264	5.10825	-7.65548	2.29e-08	5.11e-06	9.28956	1553947_at	EXOSC6	down
-1.33448	9.27004	-7.61149	2.56e-08	5.53e-06	9.18197	219549_s_at	RTN3	down
-1.21023	10.3592	-7.59965	2.64e-08	5.64e-06	9.15297	208248_x_at	APLP2	down
1.86609	5.403	7.59569	2.67e-08	5.66e-06	9.14327	1554892_a_at	MS4A3	up
-1.93053	8.82148	-7.56041	2.91e-08	5.98e-06	9.0567	205321_at	EIF2S3	down
-1.38369	5.43883	-7.5509	2.99e-08	6.05e-06	9.03335	206184_at	CRKL	down
1.29399	5.74486	7.49894	3.41e-08	6.45e-06	8.90549	215322_at	LONRF1	up
1.5877	8.58253	7.49884	3.41e-08	6.45e-06	8.90526	202412_s_at	USP1	up
-1.17291	6.11357	-7.40115	4.38e-08	7.57e-06	8.66392	1552660_a_at	C5orf22	down
1.47753	4.34921	7.35382	4.94e-08	8.21e-06	8.54656	209395_at	CHI3L1	up
-1.08042	9.22515	-7.22266	6.92e-08	1.05e-05	8.21986	1554406_a_at	CLEC7A	down
1.01109	5.5959	7.20946	7.16e-08	1.08e-05	8.18686	236668_at	LOC101926967	up
1.30393	4.70706	7.17782	7.78e-08	1.12e-05	8.10764	1566901_at	TGIF1	up
-1.54577	4.98197	-7.15445	8.26e-08	1.17e-05	8.04909	207764_s_at	HIPK3	down
1.64259	6.37091	7.12972	8.81e-08	1.2e-05	7.98703	1558739_at	BORCS5	up
2.49178	7.87973	7.1026	9.45e-08	1.28e-05	7.9189	230245_s_at	LINC00926	up
-1.45501	5.46074	-7.01722	1.18e-07	1.48e-05	7.70382	202480_s_at	DEDD	down
1.50606	7.73211	7.0085	1.21e-07	1.5e-05	7.68178	218859_s_at	ESF1	up
-1.12234	7.74221	-7.00848	1.21e-07	1.5e-05	7.68174	203676_at	GNS	down
-1.0067	12.3112	-6.94795	1.41e-07	1.7e-05	7.52866	200634_at	PFN1	down
-1.18443	8.9118	-6.91314	1.55e-07	1.8e-05	7.44044	1554464_a_at	CRTAP	down
-1.02946	6.99912	-6.899	1.61e-07	1.86e-05	7.40455	1555154_a_at	QKI	down
-1.34804	6.85309	-6.86469	1.76e-07	1.96e-05	7.3174	1553101_a_at	ALKBH5	down
1.42821	4.35016	6.83096	1.92e-07	2.08e-05	7.2316	208304_at	CCR3	up
2.51903	6.85037	6.77955	2.2e-07	2.31e-05	7.10055	235982_at	FCRL1	up
1.36472	5.32397	6.76917	2.26e-07	2.34e-05	7.07406	210244_at	CAMP	up
1.17234	6.42224	6.72196	2.56e-07	2.55e-05	6.95344	223568_s_at	PLPP5	up
-1.00596	8.29715	-6.69087	2.78e-07	2.69e-05	6.87384	221428_s_at	TBL1XR1	down
-1.33233	5.29064	-6.69022	2.78e-07	2.69e-05	6.87219	1552312_a_at	MFAP3	down
1.39827	6.9122	6.6763	2.89e-07	2.76e-05	6.83652	1563321_s_at	MLLT10	up
1.45814	4.17656	6.67074	2.93e-07	2.79e-05	6.82226	207067_s_at	HDC	up
-1.06072	5.94894	-6.64631	3.13e-07	2.92e-05	6.75962	219382_at	SERTAD3	down
-1.32151	6.5138	-6.6344	3.23e-07	2.97e-05	6.72903	203109_at	UBE2M	down
1.97105	4.47731	6.6056	3.48e-07	3.12e-05	6.65505	206478_at	FAM30A	up
-1.17357	6.19217	-6.58944	3.63e-07	3.23e-05	6.61351	1554417_s_at	APH1A	down
1.02975	6.20711	6.58716	3.66e-07	3.23e-05	6.60764	1555913_at	GON4L	up
-1.33408	5.47435	-6.53534	4.2e-07	3.56e-05	6.4742	1555831_s_at	LRRC41	down
-1.05525	5.57455	-6.50111	4.59e-07	3.74e-05	6.38592	202316_x_at	UBE4B	down
-1.32564	7.24312	-6.4798	4.86e-07	3.9e-05	6.33089	1554569_a_at	CELF2	down
-1.09237	7.56468	-6.39843	6.04e-07	4.49e-05	6.1204	221002_s_at	TSPAN14	down
-1.153	6.67903	-6.39339	6.12e-07	4.53e-05	6.10734	1560112_at	WDFY2	down
-1.19941	6.7147	-6.37733	6.39e-07	4.63e-05	6.06569	1555565_s_at	TAPBP	down
-1.65463	6.80211	-6.37484	6.43e-07	4.65e-05	6.05925	201551_s_at	LAMP1	down
1.71431	9.46762	6.31289	7.59e-07	5.24e-05	5.89843	223217_s_at	NFKBIZ	up
-1.55307	6.79979	-6.30485	7.76e-07	5.32e-05	5.87752	222922_at	KCNE3	down
1.42172	4.6712	6.29799	7.9e-07	5.4e-05	5.8597	206693_at	IL7	up
2.9282	6.37835	6.28222	8.25e-07	5.56e-05	5.81867	202859_x_at	CXCL8	up
-1.21106	6.40159	-6.26713	8.59e-07	5.72e-05	5.77941	212862_at	CDS2	down
2.60973	5.18496	6.26661	8.6e-07	5.72e-05	5.77805	219437_s_at	ANKRD11	up
-1.18765	5.9222	-6.2444	9.13e-07	5.97e-05	5.72023	213341_at	FEM1C	down
2.03588	6.16884	6.18243	1.08e-06	6.74e-05	5.55862	204621_s_at	NR4A2	up
-1.20138	8.30372	-6.16469	1.13e-06	6.91e-05	5.5123	1559502_s_at	LRRC25	down
1.00767	4.18802	6.15564	1.16e-06	7.03e-05	5.48867	1561923_a_at	SF3B6	up
1.97805	6.55803	6.11463	1.29e-06	7.61e-05	5.38146	1563674_at	FCRL2	up
-1.17515	4.60084	-6.11223	1.3e-06	7.63e-05	5.37519	212797_at	SORT1	down
1.98644	5.57755	6.06629	1.47e-06	8.34e-05	5.25494	227646_at	EBF1	up
2.5238	7.55715	6.04724	1.55e-06	8.59e-05	5.20501	1558747_at	SMCHD1	up
1.92098	6.52275	6.04156	1.58e-06	8.67e-05	5.19014	204581_at	CD22	up
2.08538	6.98156	6.02245	1.66e-06	9.01e-05	5.14003	208859_s_at	ATRX	up
1.1026	6.7497	6.00884	1.72e-06	9.24e-05	5.10434	219754_at	RBM41	up
3.75685	5.12496	5.99145	1.8e-06	9.56e-05	5.0587	211560_s_at	ALAS2	up
-1.07262	4.67029	-5.99018	1.81e-06	9.57e-05	5.05537	206141_at	MOCS3	down
1.15117	10.1773	5.97903	1.87e-06	9.78e-05	5.02609	209795_at	CD69	up
1.31325	8.4346	5.97668	1.88e-06	9.8e-05	5.01992	217979_at	TSPAN13	up
2.55867	5.35114	5.95389	2e-06	0.000102738	4.96005	1558002_at	STRAP	up
1.71956	8.17707	5.92097	2.18e-06	0.000109648	4.87351	223266_at	STRADB	up
1.23073	5.92006	5.91873	2.2e-06	0.000110206	4.86763	205801_s_at	RASGRP3	up
1.38542	8.27105	5.9041	2.29e-06	0.00011352	4.82913	206804_at	CD3G	up
1.87188	8.81466	5.8498	2.65e-06	0.000126595	4.68618	212794_s_at	WASHC4	up
1.28034	3.44213	5.80497	2.99e-06	0.000137692	4.56804	206177_s_at	ARG1	up
1.263	5.04927	5.78664	3.14e-06	0.000141981	4.51967	204004_at	PAWR	up
1.43233	4.2219	5.72488	3.72e-06	0.000160033	4.35665	215224_at	SNORA21	up
-1.21392	6.83502	-5.71767	3.79e-06	0.000162312	4.3376	219872_at	FAM198B	down
1.38766	7.91753	5.69968	3.98e-06	0.000167881	4.29006	202124_s_at	TRAK2	up
-1.01393	7.3424	-5.69734	4.01e-06	0.000168548	4.28387	1555467_a_at	CELF1	down
-1.15453	7.82162	-5.68695	4.13e-06	0.000172039	4.25641	202397_at	NUTF2	down
1.49728	7.95429	5.67305	4.28e-06	0.000175732	4.21967	1558662_s_at	BANK1	up
2.7433	3.97819	5.66503	4.38e-06	0.000178433	4.19846	214433_s_at	SELENBP1	up
-1.17651	5.81675	-5.63034	4.81e-06	0.000189753	4.10669	209727_at	GM2A	down
1.37533	8.96995	5.62995	4.82e-06	0.00018982	4.10565	208993_s_at	PPIG	up
1.28866	7.31365	5.59272	5.33e-06	0.000204378	4.00711	225081_s_at	CDCA7L	up
1.55735	8.65429	5.55377	5.93e-06	0.000222485	3.90394	210448_s_at	P2RX5	up
-1.11056	4.67894	-5.54457	6.08e-06	0.000226598	3.87955	212182_at	NUDT4	down
1.33785	6.60744	5.51693	6.56e-06	0.000240449	3.8063	208900_s_at	TOP1	up
1.70306	5.38428	5.51151	6.66e-06	0.000243057	3.79195	220068_at	VPREB3	up
-1.0277	4.41213	-5.5077	6.73e-06	0.000245114	3.78184	217847_s_at	THRAP3	down
1.33869	7.21151	5.47965	7.27e-06	0.000258623	3.70748	219158_s_at	NAA15	up
1.25432	4.50853	5.45846	7.7e-06	0.000269676	3.65125	1568627_at	PPP4R3B	up
1.79523	7.36998	5.45093	7.86e-06	0.000273708	3.63129	235372_at	FCRLA	up
-1.11562	7.67055	-5.45014	7.88e-06	0.000274125	3.6292	217534_at	FAM49B	down
1.08848	6.77808	5.44378	8.01e-06	0.000276999	3.61233	1559975_at	BTG1	up
1.7461	6.44798	5.4275	8.38e-06	0.000286013	3.56911	204713_s_at	F5	up
-1.2107	7.34129	-5.41133	8.76e-06	0.000296229	3.52621	204560_at	FKBP5	down
1.08415	5.09948	5.39452	9.17e-06	0.000305785	3.48159	204270_at	SKI	up
1.23345	5.78198	5.36746	9.88e-06	0.000324372	3.40974	205544_s_at	CR2	up
1.67364	3.81001	5.35819	1.01e-05	0.000331119	3.38514	201693_s_at	EGR1	up
-1.13235	4.91645	-5.35439	1.02e-05	0.000333594	3.37504	219496_at	SOWAHC	down
1.47291	3.5968	5.34797	1.04e-05	0.000338302	3.358	203038_at	PTPRK	up
1.04459	6.96614	5.31393	1.14e-05	0.000364459	3.26759	243201_at	RPL36A	up
1.29506	3.56261	5.30292	1.18e-05	0.000373018	3.23835	1559129_a_at	MIRLET7DHG	up
1.90381	9.45759	5.25497	1.34e-05	0.000410017	3.11096	1554676_at	SRGN	up
-1.06773	6.11555	-5.22359	1.47e-05	0.000436422	3.02756	207993_s_at	CHP1	down
1.08447	8.09784	5.20233	1.55e-05	0.000457377	2.97107	1568618_a_at	GALNT1	up
-1.51005	6.26273	-5.20215	1.55e-05	0.000457377	2.9706	200730_s_at	PTP4A1	down
1.16695	6.08294	5.19284	1.59e-05	0.00046651	2.94586	1557081_at	RBM25	up
1.20351	6.31441	5.13229	1.88e-05	0.000529557	2.78492	1554343_a_at	STAP1	up
-1.01688	6.26618	-5.10762	2.01e-05	0.000557534	2.71936	210145_at	PLA2G4A	down
-1.63546	10.1506	-5.08094	2.17e-05	0.000587968	2.64845	1553681_a_at	PRF1	down
-1.46371	5.97313	-5.04449	2.4e-05	0.000632917	2.55159	1555639_a_at	RBM14	down
1.79365	7.49409	4.99601	2.74e-05	0.00069875	2.42279	209995_s_at	TCL1A	up
1.30564	7.70004	4.95621	3.05e-05	0.000762717	2.31709	207655_s_at	BLNK	up
1.17404	4.91456	4.9233	3.34e-05	0.000809166	2.2297	1568665_at	RNF103	up
1.01556	7.84691	4.91894	3.38e-05	0.000815481	2.21814	1558688_at	STX17-AS1	up
1.26719	3.29183	4.91062	3.46e-05	0.000831051	2.19603	210693_at	SPPL2B	up
1.61221	6.57744	4.90863	3.48e-05	0.000834867	2.19075	208650_s_at	CD24	up
2.18805	4.03174	4.89931	3.57e-05	0.000849785	2.16603	206676_at	CEACAM8	up
1.33666	8.25154	4.85919	3.99e-05	0.000926974	2.05955	1553185_at	RASEF	up
2.04985	4.85847	4.83444	4.27e-05	0.000973918	1.9939	219672_at	AHSP	up
1.72318	4.65135	4.79233	4.79e-05	0.00106124	1.88223	209254_at	KLHDC10	up
1.13692	3.5452	4.74151	5.51e-05	0.00117862	1.7476	209582_s_at	CD200	up
1.0343	8.03384	4.73736	5.57e-05	0.0011884	1.73661	220940_at	ANKRD36B	up
1.05977	8.54671	4.6971	6.22e-05	0.00129184	1.63005	201602_s_at	PPP1R12A	up
1.61455	11.1689	4.68175	6.49e-05	0.00132872	1.58942	209374_s_at	IGHM	up
-1.05582	5.65448	-4.63695	7.33e-05	0.0014586	1.47098	1553962_s_at	RHOB	down
1.58378	6.81025	4.60516	8e-05	0.00155844	1.38701	215925_s_at	CD72	up
1.39619	6.46488	4.57435	8.71e-05	0.00166266	1.30567	209890_at	TSPAN5	up
1.0045	6.80695	4.54944	9.32e-05	0.00175041	1.23999	210426_x_at	RORA	up
1.57472	5.40299	4.52764	9.89e-05	0.00183407	1.18252	206255_at	BLK	up
1.39392	3.78253	4.51794	0.000101583	0.00187131	1.15698	210432_s_at	SCN3A	up
1.0123	3.9216	4.48402	0.000111454	0.00200387	1.06767	219753_at	STAG3	up
1.11751	4.91399	4.46403	0.000117713	0.00208969	1.01508	1562442_a_at	SSBP1	up
1.59511	8.0539	4.45015	0.000122262	0.00214596	0.978591	215047_at	TRIM58	up
1.15394	4.95033	4.43881	0.000126107	0.00219724	0.948789	1557285_at	AREG	up
1.7444	9.00614	4.43448	0.000127608	0.00221984	0.937407	210356_x_at	MS4A1	up
-1.01293	5.25442	-4.42403	0.0001313	0.00226747	0.909967	206765_at	KCNJ2	down
1.00639	4.33139	4.40586	0.000137975	0.00236143	0.862268	201291_s_at	TOP2A	up
2.06314	4.54012	4.38359	0.000146617	0.00247035	0.803842	210746_s_at	EPB42	up
-1.01953	8.2225	-4.25394	0.000208669	0.0032247	0.464776	204858_s_at	TYMP	down
1.08652	3.46126	4.19317	0.000246091	0.00366921	0.306518	206035_at	REL	up
1.17692	5.302	4.11127	0.00030718	0.00432751	0.094018	206759_at	FCER2	up
1.50237	6.588	4.10492	0.000312493	0.00438767	0.077594	206398_s_at	CD19	up
1.46024	9.05213	4.09094	0.000324525	0.00451256	0.0414207	204466_s_at	SNCA	up
1.06091	6.51775	4.08959	0.000325707	0.00452785	0.0379392	202732_at	PKIG	up
1.01877	6.85292	4.06514	0.000347929	0.00477247	-0.0252361	204794_at	DUSP2	up
-1.03369	5.01702	-4.0567	0.000355947	0.00484698	-0.0470355	217889_s_at	CYBRD1	down
1.185	8.68587	4.0141	0.000399247	0.00526689	-0.156838	205267_at	POU2AF1	up
1.05191	5.42467	3.93173	0.000498146	0.00622683	-0.368276	1558924_s_at	CLIP1	up
1.01014	5.14858	3.86953	0.000588404	0.00710019	-0.527141	1552480_s_at	PTPRC	up
1.01369	5.92036	3.81164	0.000686715	0.00794216	-0.674363	217593_at	ZSCAN18	up
-1.332	7.05077	-3.77439	0.000758272	0.0085552	-0.768715	204415_at	IFI6	down
1.27731	5.01281	3.7013	0.000920516	0.00991904	-0.953045	205900_at	KRT1	up
-1.00526	6.67931	-3.69604	0.000933402	0.0100302	-0.966249	210317_s_at	YWHAE	down
1.18402	8.2852	3.6703	0.000999111	0.0105419	-1.03084	1555779_a_at	CD79A	up
1.03156	6.33772	3.66697	0.00100793	0.0106191	-1.03918	206665_s_at	BCL2L1	up
-1.12	7.80623	-3.47815	0.0016538	0.0155936	-1.50798	219529_at	CLIC3	down
1.38052	4.55733	3.22369	0.003184	0.0256498	-2.12407	207269_at	DEFA4	up
-1.43703	5.12902	-2.95412	0.00625616	0.0428319	-2.7532	202203_s_at	AMFR	down
-1.52293	14.301	-2.73973	0.010533	0.0628152	-3.23303	1555745_a_at	LYZ	down
1.02451	6.95176	2.65117	0.0130002	0.0731714	-3.42527	212531_at	LCN2	up
1.25714	3.83722	2.45809	0.020353	0.100879	-3.83105	209369_at	ANXA3	up
-1.12652	4.72613	-2.29173	0.0295735	0.130872	-4.16478	219629_at	FAM118A	down
2.41755	8.85522	2.27515	0.0306743	0.134234	-4.19717	209480_at	HLA-DQB1	up
-1.55176	8.22452	-2.15287	0.0400077	0.161384	-4.43107	218345_at	TMEM176A	down
