# Supplementary material for: Combining gene expression microarrays and Mendelian randomization: exploring key immune-related genes in multiple sclerosis
Source: Front Neurol. 2024 Nov 27;15:1437778. doi: 10.3389/fneur.2024.1437778 (PMC11631747; doi:10.3389/fneur.2024.1437778)
Supplement: Supplementary file 4 [file Table_4.XLSX]

## Sheet: table.SNP
SNP	effect_allele.exposure	other_allele.exposure	effect_allele.outcome	other_allele.outcome	beta.exposure	beta.outcome	eaf.exposure	eaf.outcome	remove	palindromic	ambiguous	id.outcome	chr	pos	se.outcome	samplesize.outcome	pval.outcome	outcome	originalname.outcome	outcome.deprecated	mr_keep.outcome	data_source.outcome	proxy.outcome	target_snp.outcome	proxy_snp.outcome	target_a1.outcome	target_a2.outcome	proxy_a1.outcome	proxy_a2.outcome	chr.exposure	pval.exposure	se.exposure	samplesize.exposure	pos.exposure	id.exposure	exposure	mr_keep.exposure	pval_origin.exposure	data_source.exposure	action	SNP_index	mr_keep
rs4381330	C	T	C	T	0.1177	-0.0289761	0.39773	NA	FALSE	FALSE	FALSE	ieu-b-18	11	25664529	0.0253702	115803	0.2534	multiple sclerosis || id:ieu-b-18	multiple sclerosis	multiple sclerosis || ||	TRUE	igd	NA	NA	NA	NA	NA	NA	NA	11	3.38844e-06	0.0253	3301	25664529	prot-a-461	|| id:prot-a-461	TRUE	reported	igd	2	1	TRUE
rs571655	T	C	T	C	0.563	0.189105	0.01033	NA	FALSE	FALSE	FALSE	ieu-b-18	1	5965455	0.147592	115803	0.2001	multiple sclerosis || id:ieu-b-18	multiple sclerosis	multiple sclerosis || ||	TRUE	igd	NA	NA	NA	NA	NA	NA	NA	1	2.51189e-06	0.1196	3301	5965455	prot-a-461	|| id:prot-a-461	TRUE	reported	igd	2	1	TRUE
rs62212899	A	G	A	G	-0.1674	-0.0516091	0.13861	NA	FALSE	FALSE	FALSE	ieu-b-18	21	43820020	0.025206	115803	0.0406097	multiple sclerosis || id:ieu-b-18	multiple sclerosis	multiple sclerosis || ||	TRUE	igd	NA	NA	NA	NA	NA	NA	NA	21	4.16869e-06	0.0364	3301	43820020	prot-a-461	|| id:prot-a-461	TRUE	reported	igd	2	1	TRUE
rs7002921	A	G	A	G	0.1271	-0.00299551	0.3634	NA	FALSE	FALSE	FALSE	ieu-b-18	8	5520508	0.0169106	115803	0.8594	multiple sclerosis || id:ieu-b-18	multiple sclerosis	multiple sclerosis || ||	TRUE	igd	NA	NA	NA	NA	NA	NA	NA	8	1.38038e-06	0.0263	3301	5520508	prot-a-461	|| id:prot-a-461	TRUE	reported	igd	2	1	TRUE
rs705379	A	G	A	G	-0.1371	-0.0249853	0.48664	NA	FALSE	FALSE	FALSE	ieu-b-18	7	94953895	0.016913	115803	0.1396	multiple sclerosis || id:ieu-b-18	multiple sclerosis	multiple sclerosis || ||	TRUE	igd	NA	NA	NA	NA	NA	NA	NA	7	5.24807e-08	0.0252	3301	94953895	prot-a-461	|| id:prot-a-461	TRUE	reported	igd	2	1	TRUE
rs7140599	C	T	C	T	-0.1202	-0.022935	0.57698	NA	FALSE	FALSE	FALSE	ieu-b-18	14	39942467	0.0164949	115803	0.1644	multiple sclerosis || id:ieu-b-18	multiple sclerosis	multiple sclerosis || ||	TRUE	igd	NA	NA	NA	NA	NA	NA	NA	14	1.65959e-06	0.0251	3301	39942467	prot-a-461	|| id:prot-a-461	TRUE	reported	igd	2	1	TRUE
rs78040804	T	C	T	C	0.5171	0.0252152	0.01524	NA	FALSE	FALSE	FALSE	ieu-b-18	16	25558145	0.0618075	115803	0.683299	multiple sclerosis || id:ieu-b-18	multiple sclerosis	multiple sclerosis || ||	TRUE	igd	TRUE	rs78040804	rs12325513	T	C	G	A	16	2.29087e-07	0.1	3301	25520953	prot-a-461	|| id:prot-a-461	TRUE	reported	igd	2	1	TRUE
rs79046244	G	A	G	A	0.2273	0.00400802	0.09112	NA	FALSE	FALSE	FALSE	ieu-b-18	15	84484056	0.0313905	115803	0.8984	multiple sclerosis || id:ieu-b-18	multiple sclerosis	multiple sclerosis || ||	TRUE	igd	TRUE	rs79046244	rs4375628	G	A	C	T	15	9.77237e-08	0.0426	3301	84420024	prot-a-461	|| id:prot-a-461	TRUE	reported	igd	2	1	TRUE
rs8096173	C	A	C	A	-0.1456	-0.0036065	0.27509	NA	FALSE	FALSE	FALSE	ieu-b-18	18	68729682	0.0247404	115803	0.8841	multiple sclerosis || id:ieu-b-18	multiple sclerosis	multiple sclerosis || ||	TRUE	igd	NA	NA	NA	NA	NA	NA	NA	18	3.54813e-06	0.0314	3301	68729682	prot-a-461	|| id:prot-a-461	TRUE	reported	igd	2	1	TRUE
rs900979	C	T	C	T	-0.201	0.0226417	0.88584	NA	FALSE	FALSE	FALSE	ieu-b-18	2	193230863	0.0257584	115803	0.3794	multiple sclerosis || id:ieu-b-18	multiple sclerosis	multiple sclerosis || ||	TRUE	igd	NA	NA	NA	NA	NA	NA	NA	2	5.01187e-07	0.04	3301	193230863	prot-a-461	|| id:prot-a-461	TRUE	reported	igd	2	1	TRUE
rs9889180	G	A	G	A	0.2376	0.0764492	0.08372	NA	FALSE	FALSE	FALSE	ieu-b-18	16	14372873	0.0282553	115803	0.00681695	multiple sclerosis || id:ieu-b-18	multiple sclerosis	multiple sclerosis || ||	TRUE	igd	NA	NA	NA	NA	NA	NA	NA	16	4.57088e-07	0.0471	3301	14372873	prot-a-461	|| id:prot-a-461	TRUE	reported	igd	2	1	TRUE
