# Supplementary material for: Combining gene expression microarrays and Mendelian randomization: exploring key immune-related genes in multiple sclerosis
Source: Front Neurol. 2024 Nov 27;15:1437778. doi: 10.3389/fneur.2024.1437778 (PMC11631747; doi:10.3389/fneur.2024.1437778)
Supplement: Supplementary file 5 [file Table_5.XLSX]

## Sheet: table.MRresult
id.exposure	id.outcome	outcome	exposure	method	nsnp	b	se	pval	lo_ci	up_ci	or	or_lci95	or_uci95
prot-a-461	ieu-b-18	multiple sclerosis || id:ieu-b-18	|| id:prot-a-461	MR Egger	11	0.153694	0.148141	0.326582	-0.136664	0.444051	1.16613	0.872264	1.55901
prot-a-461	ieu-b-18	multiple sclerosis || id:ieu-b-18	|| id:prot-a-461	Weighted median	11	0.0470682	0.0622896	0.449869	-0.0750195	0.169156	1.04819	0.927725	1.1843
prot-a-461	ieu-b-18	multiple sclerosis || id:ieu-b-18	|| id:prot-a-461	Inverse variance weighted	11	0.10117	0.0507468	0.0461941	0.00170586	0.200633	1.10646	1.00171	1.22218
prot-a-461	ieu-b-18	multiple sclerosis || id:ieu-b-18	|| id:prot-a-461	Simple mode	11	0.0365298	0.110299	0.747337	-0.179656	0.252716	1.03721	0.835558	1.28752
prot-a-461	ieu-b-18	multiple sclerosis || id:ieu-b-18	|| id:prot-a-461	Weighted mode	11	0.0389073	0.0996745	0.704468	-0.156455	0.234269	1.03967	0.85517	1.26398
