# Supplementary material for: Combining gene expression microarrays and Mendelian randomization: exploring key immune-related genes in multiple sclerosis
Source: Front Neurol. 2024 Nov 27;15:1437778. doi: 10.3389/fneur.2024.1437778 (PMC11631747; doi:10.3389/fneur.2024.1437778)
Supplement: Supplementary file 6 [file Table_6.XLSX]

## Sheet: Sheet1
IL7
id.exposure	id.outcome	outcome	exposure	method	nsnp	b	se	pval	lo_ci	up_ci	or	or_lci95	or_uci95
prot-a-1543	ieu-b-18	multiple sclerosis || id:ieu-b-18	|| id:prot-a-1543	MR Egger	7	-0.0338368	0.254664	0.899479	-0.532978	0.465304	0.966729	0.586855	1.5925
prot-a-1543	ieu-b-18	multiple sclerosis || id:ieu-b-18	|| id:prot-a-1543	Weighted median	7	-0.0616303	0.0656974	0.348196	-0.190397	0.0671366	0.94023	0.826631	1.06944
prot-a-1543	ieu-b-18	multiple sclerosis || id:ieu-b-18	|| id:prot-a-1543	Inverse variance weighted	7	-0.0498526	0.0517321	0.335213	-0.151248	0.0515424	0.95137	0.859635	1.05289
prot-a-1543	ieu-b-18	multiple sclerosis || id:ieu-b-18	|| id:prot-a-1543	Simple mode	7	-0.0671411	0.0938634	0.501293	-0.251113	0.116831	0.935063	0.777934	1.12393
prot-a-1543	ieu-b-18	multiple sclerosis || id:ieu-b-18	|| id:prot-a-1543	Weighted mode	7	-0.0741943	0.101018	0.490362	-0.27219	0.123801	0.928491	0.76171	1.13179
PTPRC
id.exposure	id.outcome	outcome	exposure	method	nsnp	b	se	pval	lo_ci	up_ci	or	or_lci95	or_uci95
ebi-a-GCST90002041	ieu-b-18	multiple sclerosis || id:ieu-b-18	|| id:ebi-a-GCST90002041	MR Egger	6	-0.557135	0.25325	0.0926592	-1.05351	-0.0607642	0.572848	0.348713	0.941045
ebi-a-GCST90002041	ieu-b-18	multiple sclerosis || id:ieu-b-18	|| id:ebi-a-GCST90002041	Weighted median	6	-0.104793	0.0619366	0.0906567	-0.226189	0.0166025	0.900511	0.797567	1.01674
ebi-a-GCST90002041	ieu-b-18	multiple sclerosis || id:ieu-b-18	|| id:ebi-a-GCST90002041	Inverse variance weighted	6	-0.123228	0.0687395	0.0730228	-0.257958	0.0115009	0.884062	0.772628	1.01157
ebi-a-GCST90002041	ieu-b-18	multiple sclerosis || id:ieu-b-18	|| id:ebi-a-GCST90002041	Simple mode	6	-0.116871	0.0788962	0.198607	-0.271508	0.0377651	0.8897	0.762229	1.03849
ebi-a-GCST90002041	ieu-b-18	multiple sclerosis || id:ieu-b-18	|| id:ebi-a-GCST90002041	Weighted mode	6	-0.106797	0.0691767	0.183281	-0.242383	0.0287892	0.898708	0.784755	1.02921
CD19
id.exposure	id.outcome	outcome	exposure	method	nsnp	b	se	pval	lo_ci	up_ci	or	or_lci95	or_uci95
ebi-a-GCST90002028	ieu-b-18	multiple sclerosis || id:ieu-b-18	|| id:ebi-a-GCST90002028	MR Egger	9	-0.940198	0.529017	0.118771	-1.97707	0.0966764	0.390551	0.138474	1.1015
ebi-a-GCST90002028	ieu-b-18	multiple sclerosis || id:ieu-b-18	|| id:ebi-a-GCST90002028	Weighted median	9	0.156281	0.077853	0.0447081	0.00368951	0.308873	1.16916	1.0037	1.36189
ebi-a-GCST90002028	ieu-b-18	multiple sclerosis || id:ieu-b-18	|| id:ebi-a-GCST90002028	Inverse variance weighted	9	0.0996481	0.105099	0.343061	-0.106346	0.305643	1.10478	0.899113	1.3575
ebi-a-GCST90002028	ieu-b-18	multiple sclerosis || id:ieu-b-18	|| id:ebi-a-GCST90002028	Simple mode	9	0.20649	0.0948542	0.0611551	0.020576	0.392405	1.22936	1.02079	1.48054
ebi-a-GCST90002028	ieu-b-18	multiple sclerosis || id:ieu-b-18	|| id:ebi-a-GCST90002028	Weighted mode	9	0.20122	0.0942781	0.065351	0.0164354	0.386005	1.22289	1.01657	1.47109
CXCL8
id.exposure	id.outcome	outcome	exposure	method	nsnp	b	se	pval	lo_ci	up_ci	or	or_lci95	or_uci95
ebi-a-GCST90011994	ieu-b-18	multiple sclerosis || id:ieu-b-18	|| id:ebi-a-GCST90011994	MR Egger	12	0.0163479	0.30609	0.958458	-0.583588	0.616284	1.01648	0.557893	1.85203
ebi-a-GCST90011994	ieu-b-18	multiple sclerosis || id:ieu-b-18	|| id:ebi-a-GCST90011994	Weighted median	12	-0.0340105	0.129684	0.793123	-0.288191	0.22017	0.966561	0.749619	1.24629
ebi-a-GCST90011994	ieu-b-18	multiple sclerosis || id:ieu-b-18	|| id:ebi-a-GCST90011994	Inverse variance weighted	12	-0.137594	0.125717	0.273745	-0.383999	0.108811	0.871452	0.681132	1.11495
ebi-a-GCST90011994	ieu-b-18	multiple sclerosis || id:ieu-b-18	|| id:ebi-a-GCST90011994	Simple mode	12	-0.0265029	0.237952	0.913322	-0.492888	0.439883	0.973845	0.610859	1.55253
ebi-a-GCST90011994	ieu-b-18	multiple sclerosis || id:ieu-b-18	|| id:ebi-a-GCST90011994	Weighted mode	12	0.0353815	0.20412	0.865535	-0.364694	0.435457	1.03601	0.694409	1.54567
